# Supplementary material for: Estimation of the case fatality rate based on stratification for the COVID-19 outbreak
Source: PLoS One. 2021 Feb 22;16(2):e0246921. doi: 10.1371/journal.pone.0246921 (PMC7899354; doi:10.1371/journal.pone.0246921)
Supplement: S1 Data — (TXT) [file pone.0246921.s001.txt]

The data underlying the results presented in the study are available from
https://github.com/sungkyujung/covid19cfr and all R functions and example
codes used for the calculation of the proposed CFR estimates are also posted. Daily
updated estimates of CFRs (1. Age-group stratified CFRs in South Korea, 2. State
stratified CFRs in the United States, 3. Province stratified CFRs in China, and 4.
Country stratified global CFRs) are posted online,
'https://sungkyujung.github.io/covid19cfr/'.
